# Supplementary material for: Antimicrobial Diterpenes from Rough Goldenrod (Solidago rugosa Mill.)
Source: Molecules. 2023 Apr 28;28(9):3790. doi: 10.3390/molecules28093790 (PMC10180332; doi:10.3390/molecules28093790)
Supplement: Supplementary file 1 [file molecules-28-03790-s001.zip]

Archive with 1 entries (1 files):
- molecules-2347020-supplementary.pdf
